# Supplementary material for: Typical pneumonia among human immunodeficiency virus-infected patients in public hospitals in southern Ethiopia
Source: PLoS One. 2024 Jul 30;19(7):e0307780. doi: 10.1371/journal.pone.0307780 (PMC11288459; doi:10.1371/journal.pone.0307780)
Supplement: S1 File — (XLSX) [file pone.0307780.s001.xlsx]

## Sheet: RAW DATA HIV-PNEUMONIA
Participant_code	Age	Agegroup	Sex	Residence	Marital_status	Educational_status	Occupational_status	Cotrimoxazole_prophaylaxis	Previous_pneumonia	History_of_tuberculosis	BMI	Mouth_and_tooth_brush	CD4_count	HIV_WHO_Staging	Recent_Viral_load	Smoking	Alcohol_consumption	Chew_khat	Ever_interrupt_your_cART	Culture_result	Bacteria_isolated	Agumentine	Ciprofloxanine	Chloramphenicol	Cefoxitine	Clindamycine	Erythromycine	Peniciline	Tetracycline	Cotrimoxazole	Gentamicine	Ampicilline	Piperaciline	Ceftriaxone	Cefepime	Meropenem	MDR	CRE	ESBL	CRE_and_ESBL
1	45	3	1	2	2	3	1	1	2	2	3	1	3	2	1	1	1	1	1	2
2	36	2	2	1	1	4	2	2	1	2	2	2	3	1	3	2	2	2	2	1	1	1	2	1					2	1	1		1	1	1	1		1	1
3	48	3	2	2	3	3	1	1	2	2	2	1	3	1	1	1	1	2	1	1	2		2	2	1	2	2	1	1	1	1						4
4	35	2	2	1	2	2	2	1	2	2	3	2	3	3	2	2	2	2	2	2
5	27	1	2	2	2	3	1	2	1	2	2	3	1	2	2	2	2	2	1	2											1		1
6	48	3	1	1	2	2	1	1	1	2	3	2	3	2	1	2	1	2	2	1	4	2	1							1	2		2	1	1	1	4	1
7	39	2	2	1	3	4	1	1	2	2	1	2	2	1	1	2	2	2	2	1	4	2	2							2	2		1	2	2	1	5	1
8	38	2	1	2	2	2	1	2	1	2	2	1	3	2	2	2	2	2	2	2
9	53	4	1	1	4	3	2	1	2	2	2	1	1	1	2	2	2	1	2	2
10	58	4	2	1	3	2	1	1	2	2	2	1	3	1	1	1	2	2	2	2
11	25	1	2	2	2	3	2	1	2	2	2	3	3	2	2	2	1	2	1	2
12	34	2	2	1	1	3	1	2	2	2	2	1	3	3	2	2	1	2	2	1	2		1	2	2	1	1	2	2	2	1
13	19	1	1	1	2	4	2	1	1	2	1	1	3	2	3	1	1	2	1	1	1	1	2	2					1	2	2		1	1	1	2	4		1
14	47	3	1	1	4	2	1	1	1	2	2	1	3	1	2	2	2	2	2	2
15	38	2	2	1	2	2	2	1	2	2	1	1	2	1	1	2	2	2	2	2
16	23	1	2	1	1	3	1	2	1	2	2	2	2	1	1	1	2	2	2	1	9	1	1	1					1	1	1		1	1	1	1	4		1
17	38	2	2	2	3	2	1	1	2	2	3	1	1	2	2	2	2	1	2	2
18	26	1	1	1	1	4	2	1	2	2	2	2	3	2	3	2	1	1	2	1	2		2	2	1	2	1	1	2	2	1						4
19	36	2	2	1	2	2	1	2	2	2	2	1	3	2	1	2	2	2	1	1	1	1	2	1					2	2	2		1	1	1	2		1
20	31	2	1	1	2	3	1	1	2	1	2	2	3	1	2	1	1	2	2	2
21	38	2	2	2	4	4	2	1	2	2	2	1	1	2	1	2	2	2	1	2
22	34	2	1	1	2	4	1	1	1	2	2	2	3	1	3	1	1	2	2	1	6	1	2	1					2	1	1	1	1	1	1	1
23	25	1	2	1	1	4	1	2	2	2	2	1	2	2	1	2	2	1	1	1	2		2	1	2	1	1	1	1	1	1
24	34	2	1	1	2	3	2	1	2	2	2	3	3	2	1	2	2	2	2	2
25	43	3	1	1	2	3	1	1	1	2	2	2	1	3	3	1	1	2	2	1	1	2	2	2					2	2	1		1	2	1	2				1
26	21	1	2	1	1	4	2	1	2	2	2	2	2	1	1	2	2	2	2	1	6	2	2	1					2	2	1	2	1	2	1	2
27	39	2	2	2	2	1	1	1	2	1	2	2	1	1	2	2	2	2	2	2
28	51	4	2	1	2	2	2	1	2	2	1	2	1	2	3	2	2	2	2	1	6	1	2	1					1	2	1	1	1	1	1	1
29	33	2	1	1	3	3	1	1	2	2	2	1	2	2	2	2	2	1	1	2
30	26	1	2	2	3	3	1	2	2	2	2	3	2	1	1	1	1	2	2	2
31	28	1	2	2	2	4	1	1	2	2	2	1	3	1	3	2	2	2	2	1	1	1	2	1					1	2	2		1	2	1	1	4	1
32	35	2	1	2	4	4	1	1	2	1	2	2	3	2	1	2	2	2	1	2
33	37	2	1	1	2	3	1	1	1	2	1	2	2	1	1	2	1	2	2	1	1	2	2	2					2	2	2		1	2	2	1
34	51	4	2	1	2	4	2	2	2	2	3	2	1	1	3	2	2	2	2	1	7	2	2	1					1	1	2		1	1	1	1	6	1	1
35	24	2	1	2	3	1	1	1	2	2	2	1	2	2	2	2	2	2	2	2
36	28	1	1	2	3	3	1	1	2	2	2	1	3	2	2	2	2	1	2	2
37	43	3	1	1	4	4	2	1	2	2	1	2	2	2	1	1	1	1	2	1	1	2	2	1					2	1	2		1	1	1	2		1
38	29	1	2	2	3	2	1	1	2	2	2	1	3	1	1	2	1	2	1	2
39	40	3	2	1	2	2	1	2	2	2	2	1	2	3	3	2	2	2	2	1	2		1	1	1	2	2	2	1	2	1
40	20	1	1	1	2	3	1	1	1	1	2	2	2	2	2	1	2	2	2	2
41	38	2	2	2	3	3	1	1	2	2	2	3	1	2	2	2	2	2	2	2
42	39	2	2	1	2	3	1	1	2	2	1	2	1	1	1	2	2	2	2	1	2		2	1	2	2	1	1	1	1	1						4
43	21	1	1	1	2	4	1	1	2	2	3	1	3	2	2	2	2	1	2	2
44	30	2	2	1	2	4	1	1	2	1	2	2	1	1	2	2	1	2	1	2
45	52	4	1	2	2	3	2	1	1	2	2	1	3	1	1	2	2	2	2	2
46	35	2	2	1	2	3	1	1	1	2	2	2	3	1	1	2	1	2	2	1	5	1		1		2	2		1	1							5
47	24	1	2	1	1	4	1	2	2	2	2	2	2	1	3	2	2	2	1	1	6	2	1	1					2	2	1	2	1	1	1	2			1
48	34	2	1	1	2	4	1	1	2	2	2	1	1	2	1	1	2	1	2	2
49	49	3	2	1	3	3	2	1	2	2	2	2	1	2	2	1	1	1	2	1	10			1		1	2	1	2	1							4
50	33	2	2	2	2	2	1	2	2	2	3	2	3	1	2	2	1	2	1	2
51	35	2	2	1	2	4	1	1	2	2	2	2	1	1	1	2	2	2	1	1	3	1	1	1					1	1	1	1		1	1	1	5
52	51	4	2	1	3	3	2	2	2	2	2	2	1	1	1	2	1	1	1	1	11		2						1	1	1		1	1	1	1	4		1
53	40	3	1	2	2	1	1	1	1	2	2	2	2	1	1	2	2	2	2	2
54	28	1	1	1	1	3	2	1	2	2	2	3	3	2	2	2	2	1	2	2
55	45	3	2	1	2	4	1	2	2	2	1	2	1	1	3	2	2	2	2	1	6	1	2	1					1	1	1	1	1	2	1	1			1
56	27	1	1	2	2	3	2	1	1	2	2	2	1	1	2	2	1	2	1	2
57	53	4	2	1	2	2	1	1	2	1	3	2	1	1	1	2	1	2	2	1	4	2	2							1	1		1	1	2	2	4	1
58	32	2	2	2	2	3	2	1	2	2	3	2	3	2	1	1	2	2	2	2
59	33	2	1	1	2	3	1	2	1	2	1	1	2	3	2	2	2	1	1	2
60	47	3	2	1	2	3	1	1	2	2	2	2	1	1	1	2	1	2	2	2
61	38	2	1	2	2	4	1	1	1	2	2	2	2	1	1	2	2	2	2	2
62	40	3	2	1	4	4	2	2	2	2	2	2	1	1	3	1	1	2	2	1	5	2		1		1	1		1	2							4
63	36	3	2	1	2	3	1	1	2	1	3	2	2	2	2	2	2	1	2	2
64	31	2	1	1	2	3	1	1	2	1	2	1	1	1	1	1	1	2	2	2
65	48	3	2	2	2	4	1	1	2	2	2	2	3	2	1	2	2	1	2	2
66	36	2	1	1	2	3	1	1	2	2	2	1	1	2	3	2	2	2	1	1	1	1	2	2					2	1	2		2	2	2	2	4
67	36	2	2	1	2	3	1	1	2	2	3	1	2	1	2	2	2	2	2	2
68	43	3	2	1	2	4	1	2	2	2	1	2	1	3	1	2	2	2	2	1	1	1	2	1					2	2	1		1	1	1	2		1
69	22	1	1	2	1	3	2	2	2	2	2	1	1	2	1	2	2	2	2	2
70	35	3	2	2	4	3	1	1	1	2	2	2	2	1	1	1	2	2	2	2
71	35	2	1	1	2	4	1	2	1	2	2	2	2	2	3	2	2	2	2	1	2		1	1	1	2	1	2	1	2	1						4
72	33	2	1	1	2	4	1	1	2	2	2	2	1	3	2	2	1	2	2	2
73	48	3	2	2	3	4	1	1	2	2	2	2	1	1	1	2	1	2	2	1	5	1		1		1	2		2	2							4
74	43	4	2	1	2	3	2	1	2	2	3	2	2	3	2	1	2	2	1	1	6	2	1	1					2	2	1	2	1	1	2	2
75	38	2	1	2	3	3	1	1	2	2	1	2	2	1	1	2	2	2	2	2
76	57	4	1	1	2	4	1	1	2	2	2	1	2	2	1	2	2	2	2	1	2		2	1	2	1	1	1	2	1	1
77	48	3	2	1	2	4	1	1	1	2	2	2	1	2	2	2	2	2	2	2
78	33	2	1	1	2	2	1	1	1	2	2	2	2	1	2	2	2	2	2	2
79	46	3	2	1	2	4	1	2	2	2	1	3	3	1	3	2	1	2	1	1	11		2						1	2	2		2	1	2	1	4		1
80	39	2	2	2	2	4	1	1	2	2	2	2	2	1	1	2	2	2	2	1	6	1	2	1					2	1	1	1	2	2	1	1			1
81	48	3	2	1	2	3	1	1	1	2	2	2	2	1	2	2	2	2	2	1	7	2	2	2					2	1	2		2	2	2	1	6	1	1
82	58	4	1	2	4	3	2	1	2	2	3	1	1	1	2	2	1	2	2	2
83	31	2	1	1	2	3	1	1	2	2	2	2	3	3	1	2	2	1	2	2
84	22	1	2	2	2	3	1	1	1	2	1	2	2	1	1	2	2	2	2	2
85	33	2	1	1	2	2	1	2	1	2	3	2	2	1	1	2	2	2	2	2
86	34	2	1	1	2	4	1	1	2	2	2	1	2	1	1	2	1	2	2	1	4	1	1							2	2		2	2	1	1	5	1
87	45	3	2	1	2	3	1	1	2	2	2	2	2	1	2	2	1	2	2	1	6	2	2	1					2	2	2	2	1	1	1	2
88	48	3	1	2	2	4	1	1	2	2	2	1	2	2	2	2	2	1	2	2
89	44	3	2	1	4	3	1	2	1	2	2	3	1	1	1	2	1	2	2	2
90	56	4	1	1	4	3	2	1	2	2	2	1	3	3	3	2	2	2	2	2
91	52	4	2	2	2	4	2	1	2	2	2	2	2	1	3	2	1	2	1	1	1	2	2	1					1	2	2		1	1	1	2				1
92	23	1	1	1	1	4	1	2	2	2	2	1	2	3	1	2	1	2	2	1	8		1	1					1	1	1		1	1	1	1	5	1
93	37	2	1	1	2	3	1	1	1	2	2	2	2	1	1	2	1	2	2	2
94	50	4	2	1	1	3	1	1	2	2	2	3	2	2	1	2	2	2	2	1	1	2	1	2					2	1	2		1	2	1	1	5		1
95	41	3	2	1	2	3	1	1	2	2	2	2	3	2	1	2	2	1	2	2
96	30	2	1	2	2	4	1	2	2	2	2	1	2	1	2	2	2	2	1	1	7	2	2	1					1	2	2		1	1	1	2	5	1	1
97	43	3	2	1	2	2	2	1	2	2	3	2	2	1	1	2	1	2	2	1	4	2	2							1	2		1	1	1	1	4	1
98	47	3	1	1	2	3	1	1	1	2	1	1	3	2	2	2	2	2	2	2
99	37	2	2	1	2	3	1	1	2	2	2	2	2	2	1	2	2	2	2	2
100	46	3	1	1	2	4	1	1	2	2	3	2	1	2	2	2	1	1	2	2
101	44	3	1	1	2	4	1	2	2	2	2	3	2	3	1	2	1	2	2	1	2		2	1	1	2	1	2	2	2	1						5
102	22	1	2	1	4	1	1	1	1	2	3	2	2	1	1	2	1	2	2	2
103	41	3	2	1	2	4	1	1	2	2	3	2	2	2	2	2	2	2	2	1	5	1		1		1	1		1	1
104	34	2	1	1	2	2	1	1	2	2	2	2	3	3	1	2	2	1	2	2
105	43	3	2	1	2	2	2	1	2	2	1	3	2	1	1	2	1	2	2	1	9	2	2	2					1	1	2		2	2	2	1	4	1
106	32	2	2	1	2	3	1	1	2	1	1	3	3	1	1	2	2	2	2	1	6	1	1	1					2	2	1	1	1	2	1	1
107	48	3	2	1	2	4	1	1	2	2	2	1	1	1	2	2	1	1	2	2
108	25	1	1	2	4	2	1	1	1	2	3	2	2	2	3	2	2	2	2	2
109	29	1	2	1	1	3	1	1	2	2	2	2	3	1	1	2	2	2	2	2
110	55	4	1	1	3	3	2	1	2	2	2	2	2	3	2	2	1	1	2	1	8		2	1					1	2	2		2	2	2	1	5	1
111	40	3	1	2	2	2	1	2	2	2	1	3	3	2	1	2	1	1	2	1	2		2	1	2	1	1	1	1	2	1						5
112	36	2	1	1	2	4	1	1	1	2	2	1	2	2	1	2	1	1	2	2
113	48	3	1	1	2	3	1	1	2	1	2	2	2	1	1	2	2	2	2	2
114	50	4	1	1	2	3	1	2	1	2	2	2	3	1	1	1	1	1	1	1	1	1	1	1					2	2	2		2	2	1	2	4	1
115	28	1	1	1	2	4	1	1	2	2	2	2	1	2	1	2	1	2	2	2
116	37	2	2	1	2	4	1	2	2	2	1	3	3	2	2	2	2	2	2	1	9	1	1	1					2	2	1		1	1	1	2			1
117	46	3	1	2	2	3	1	1	1	2	3	2	2	1	1	2	2	2	2	2
118	53	4	2	1	2	3	2	2	2	2	2	2	2	2	1	2	2	1	2	2
119	34	2	1	1	2	3	1	1	2	2	3	2	2	1	2	2	1	2	2	2
120	36	2	1	1	3	2	1	1	1	2	2	1	3	1	2	2	1	2	1	1	6	2	2	1					1	1	2		2	1	2	2
121	51	4	2	1	3	3	1	1	2	2	3	2	2	2	1	2	2	2	2	2
122	48	3	1	1	2	3	1	1	2	2	2	2	2	1	1	2	1	2	2	2
123	51	4	2	2	2	3	1	1	2	2	2	1	2	2	1	2	2	2	2	2
124	40	3	1	1	2	3	1	2	2	2	1	2	2	1	2	1	1	1	2	1	1	2	2	2					2	2	2		1	2	1	1	6
125	24	1	1	1	1	3	1	1	2	2	2	2	1	1	1	2	1	2	2	2
126	33	2	2	1	2	3	1	1	1	2	2	2	3	3	3	2	2	2	1	1	1	2	1	1					1	2	1		1	1	2	1	6		1
127	21	3	1	1	2	3	1	1	1	2	3	3	2	2	1	2	2	2	2	2
128	59	4	2	1	2	2	1	2	2	2	2	2	2	1	1	2	2	2	2	2
129	41	3	1	1	2	4	1	1	2	2	3	2	2	1	1	2	1	2	2	2
130	36	2	1	2	2	1	1	2	2	2	2	1	3	1	1	2	1	2	2	1	10			1		1	1	1	2	2							4
131	52	4	2	1	3	1	1	1	2	2	3	2	1	3	1	2	2	2	2	2
132	58	4	1	1	2	3	1	1	2	2	2	2	2	1	2	1	1	2	2	1	4	2	1							2	2		2	2	1	1			1
133	28	1	1	2	2	1	1	1	1	1	1	2	3	3	1	2	2	2	2	1	7	1	2	2					2	1	2		2	2	1	1	6	1	1
134	27	1	1	1	2	3	1	1	2	2	3	2	3	1	1	2	2	2	2	2
135	41	3	2	1	2	1	1	1	1	2	2	1	1	3	1	2	2	2	2	2
136	34	2	1	1	2	2	1	1	2	2	3	2	3	1	2	2	2	2	2	2
137	58	4	2	1	2	3	2	1	2	2	1	1	2	3	1	2	2	2	2	2
138	43	3	2	2	2	2	1	1	2	2	2	3	3	1	1	2	1	2	2	1	1	1	2	2					2	1	2		1	1	1	2	6
139	39	2	1	1	2	3	1	1	2	2	2	2	3	1	2	2	2	2	2	2
140	30	2	2	1	1	4	1	1	2	2	2	2	1	2	1	2	2	2	2	2
141	30	2	1	1	2	3	1	2	2	2	2	3	3	1	1	2	2	2	2	2
142	48	3	2	1	2	4	1	1	2	2	1	1	1	2	1	2	2	2	2	2
143	29	4	1	2	2	2	2	1	1	2	1	2	3	3	2	2	2	2	1	2
144	26	1	2	1	2	2	2	2	1	2	1	2	1	1	1	2	2	2	2	2
145	30	2	2	1	2	4	1	1	2	2	1	3	2	2	2	2	2	2	2	2
146	43	3	1	1	2	3	1	1	2	2	2	1	2	2	1	2	2	2	2	2
147	55	4	2	1	2	1	1	1	2	2	3	2	1	1	1	2	2	2	2	2
148	34	2	1	1	1	3	1	1	2	2	1	1	3	3	2	2	1	1	1	2
149	33	2	2	2	2	1	1	1	2	2	2	2	3	1	2	1	2	2	2	1	1	2	2	2					2	2	2		1	2	1	2			1
150	24	1	1	1	1	2	1	1	2	2	2	3	3	1	1	2	2	2	2	2
151	53	4	2	1	2	2	2	1	2	2	2	2	3	1	1	2	2	2	2	2
152	35	2	1	1	2	3	1	1	2	2	3	2	3	2	2	2	2	2	2	2
153	35	2	2	1	2	3	1	2	2	2	2	2	1	1	1	2	2	2	2	2
154	50	4	2	1	2	2	1	1	2	2	2	2	3	2	1	2	2	2	2	2
155	45	3	1	1	2	3	1	1	2	2	2	1	3	3	1	2	1	2	2	1	1	2	2	1					1	1	1		1	1	1	2	5
156	29	1	1	2	1	3	2	1	1	2	2	2	2	2	1	2	2	2	2	1	2		2	1	2	2	1	2	2	1	2						5
157	37	2	2	1	2	4	1	1	2	2	2	2	3	2	1	2	2	2	2	2
158	43	3	1	1	4	3	1	1	2	2	2	1	3	2	1	1	1	1	2	1	11		2						1	1	1		1	2	1	2	5		1
159	32	2	2	1	2	3	1	1	1	2	3	3	3	1	1	2	2	2	2	2
160	43	3	1	1	2	3	1	2	2	2	1	1	3	2	3	1	1	2	2	1	7	2	2	1					2	2	2		1	2	2	1	6			1
161	31	2	2	1	2	2	1	1	2	2	2	1	3	1	1	2	1	2	2	1	6	1	2	1					2	2	1	1	1	2	1	2		1	1
162	41	3	2	2	2	3	2	2	2	2	2	3	2	2	1	2	2	2	2	2
163	19	1	1	1	2	3	1	1	2	2	2	2	1	1	1	2	2	2	2	2
164	56	4	2	1	2	3	1	1	2	2	1	1	3	2	2	2	2	2	2	1	6	2	1	1					2	2	1	2	1	1	1	1		1
165	57	4	2	1	2	1	1	1	1	2	2	2	3	2	1	2	2	2	2	2
166	59	4	1	1	3	3	1	1	2	2	3	2	2	1	1	2	1	2	2	2
167	36	3	2	2	2	3	1	1	1	2	3	1	2	2	1	2	1	2	2	2
168	36	3	1	1	3	2	1	1	2	2	2	2	2	1	1	2	2	2	2	2
169	35	2	2	1	2	4	1	1	2	2	2	3	3	2	2	1	2	2	2	1	1	2	2	2					2	1	1		1	2	1	2	4		1
170	29	1	2	1	1	3	1	1	2	2	2	2	3	2	1	2	2	2	2	2
171	35	3	1	2	2	2	1	2	2	2	1	1	3	3	1	2	1	2	2	1	2		1	1	1	1	1	2	1	2	1						6
172	37	2	2	1	2	3	1	1	2	2	2	2	2	1	1	2	2	2	2	2
173	39	2	1	1	2	4	1	2	2	2	1	1	3	2	1	2	1	2	2	1	5	1		1		1	1		2	2
174	48	3	2	1	2	3	1	1	2	2	3	2	3	2	1	2	2	2	2	2
175	36	2	2	2	2	3	1	1	2	1	2	1	3	3	2	2	2	2	1	1	8		2	1					2	1	1		2	1	2	2	5		1
176	55	4	1	1	4	1	2	1	2	2	2	2	2	1	1	2	1	1	2	1	6	2	1	1					2	1	1	1	1	2	2	2
177	27	1	2	2	1	2	2	1	2	2	2	3	2	1	1	2	2	2	2	2
178	48	3	2	1	2	3	1	2	2	2	3	1	2	2	2	2	2	2	2	1	7	2	2	2					1	1	2		2	2	2	2	6			2
179	35	2	1	1	2	3	1	2	2	2	2	2	3	2	1	2	2	2	2	1	1	2	1	1					2	2	1		1	1	1	2
180	56	4	2	1	3	2	1	1	2	2	3	3	2	2	1	2	2	2	2	2
181	36	3	1	1	2	3	1	1	2	2	2	3	3	3	2	2	2	2	2	1	8		1	1					1	2	2		1	1	1	2	6		1
182	38	2	1	2	2	1	1	2	2	2	3	3	3	2	1	1	2	2	2	1	2		1	1	2	1	2	2	1	1	2						6
183	58	4	2	1	4	2	2	2	2	2	2	2	2	1	1	2	2	2	2	2
184	51	4	1	1	3	4	1	1	2	2	3	3	2	2	2	2	2	2	2	2
185	43	3	2	1	2	2	1	1	2	2	2	1	3	2	1	2	1	2	1	1	9	2	2	2					2	2	2		2	1	1	2			1
186	36	2	2	1	2	3	1	1	2	2	2	2	3	2	2	2	2	2	2	1	6	1	1	1					2	2	2	2	1	1	1	1
187	34	2	1	1	2	4	1	1	2	2	2	1	1	1	1	2	2	2	2	2
188	19	1	2	1	1	4	1	1	2	2	2	2	2	2	1	2	2	2	2	2
189	33	2	1	1	2	4	1	2	2	2	2	1	1	3	2	2	1	2	2	1	10			1		2	2	1	2	1							5
190	41	3	2	2	2	1	2	1	2	2	1	2	1	1	2	2	2	2	2	2
191	35	2	2	1	2	3	1	1	2	2	2	2	3	3	1	2	2	2	2	2
192	22	1	1	1	2	3	1	2	1	2	1	1	3	2	1	2	2	2	2	2
193	31	2	2	1	2	3	1	1	2	2	3	3	3	2	1	2	2	2	2	2
194	32	2	1	1	2	4	2	1	2	2	2	2	3	1	1	2	1	2	2	2
195	44	3	2	1	2	3	2	2	2	2	2	1	2	2	1	2	2	2	1	1	1	2	2	2					1	2	2		1	1	2	2	5		1
196	45	3	1	1	2	3	1	1	2	2	2	2	2	3	1	2	2	2	2	2
197	30	2	2	1	2	3	1	1	2	2	2	1	1	1	1	2	2	2	2	2
198	41	3	1	1	3	3	1	1	2	2	2	2	3	3	1	2	2	2	2	2
199	53	4	2	2	3	2	2	1	2	2	2	1	2	3	1	2	2	2	1	1	2		1	1	2	2	2	2	2	2	1
200	27	1	1	1	1	3	1	2	2	2	1	2	3	2	2	2	1	2	2	1	11		2						1	2	2		2	2	2	2	5	1
201	59	4	1	1	2	2	1	1	2	1	2	1	2	1	1	2	2	2	2	2
202	38	3	2	2	3	2	2	1	2	2	1	3	3	2	1	2	2	2	2	2
203	36	2	2	1	1	3	1	1	2	2	2	2	1	1	2	2	2	2	2	2
204	34	2	1	1	4	4	1	1	2	2	2	2	3	2	1	1	2	1	1	2
205	60	4	2	1	2	2	1	2	2	2	3	2	3	1	1	2	1	2	2	2
206	41	3	1	1	2	3	2	1	2	2	2	1	3	2	2	2	2	2	2	1	1	1	2	1					2	1	1		1	2	1	2	4
207	32	2	1	2	2	3	1	1	2	2	2	2	2	1	1	2	2	2	2	2
208	48	3	2	1	2	4	1	1	2	2	3	1	1	1	1	2	2	2	2	2
209	56	4	1	1	2	2	1	2	2	2	2	3	2	3	2	1	1	2	2	1	7	2	2	1					2	2	2		1	2	2	1	6		1
210	29	1	2	1	2	1	1	1	1	2	3	2	2	1	1	2	1	2	2	2
211	35	2	2	1	2	3	1	2	2	2	3	1	3	2	2	2	2	2	2	1	2		1	1	1	2	2	2	1	2	1						6
212	33	2	2	1	4	3	1	1	2	2	2	2	3	1	1	2	2	2	2	1	7	2	2	2					2	1	2		2	2	2	2	6		1
213	57	4	1	2	2	1	1	1	2	1	1	1	3	3	1	2	1	2	2	1	7	2	1	1					1	2	1		1	2	2	1
214	32	2	1	1	2	2	2	1	2	2	1	2	3	1	1	2	2	2	2	1	6	2	1	1					2	2	1	1	1	2	1	2		1
215	38	3	2	1	2	3	1	1	2	2	2	2	1	1	2	2	1	1	2	2
216	55	4	2	2	2	1	1	2	2	2	3	1	2	2	1	2	2	2	2	2
217	29	1	2	1	2	2	1	1	2	2	2	2	1	1	1	2	2	2	2	2
218	52	4	1	1	3	3	1	2	2	2	2	2	1	1	1	2	2	2	2	1	7	2	1	2					2	1	1		2	2	2	1	5		1
219	42	3	2	2	2	2	1	1	2	1	1	1	3	2	2	2	1	2	2	1	1	2	2	2					2	2	2		1	1	1	1
220	33	2	1	1	1	4	1	1	2	2	2	3	3	1	1	2	2	2	2	2
221	36	2	2	1	1	3	1	2	2	2	2	2	3	1	1	2	2	2	2	2
222	41	3	2	1	4	3	2	2	2	2	3	1	3	1	2	2	2	2	2	1	1	2	2	1					1	2	2		1	1	1	1	5		1
223	28	1	1	1	1	3	1	1	2	2	2	2	1	2	1	2	2	2	2	1	2		1	1	2	1	2	2	2	1	1						6
224	44	3	1	2	2	3	1	1	2	2	1	2	1	1	1	2	2	2	2	2
225	48	3	2	1	2	3	1	1	2	2	2	1	3	1	2	2	2	2	2	2
226	24	1	2	1	1	2	2	1	2	1	3	3	3	2	2	2	2	2	2	1	2		1	1	1	1	2	2	2	2	2
227	45	3	1	2	2	3	1	1	2	2	2	2	2	1	1	2	2	2	2	2
228	42	3	1	1	3	2	1	1	2	2	1	1	3	1	2	1	1	2	2	1	6	1	1	1					2	1	2	2	2	1	2	1
229	29	2	2	1	2	4	1	1	2	2	2	3	3	1	1	2	1	2	2	2
230	56	4	2	2	4	3	1	1	2	2	2	2	3	1	1	2	2	2	2	2
231	43	3	1	1	2	3	1	1	2	2	2	1	3	1	2	1	1	2	1	1	2		1	1	2	1	2	2	1	1	1
232	32	2	1	1	1	4	1	1	1	2	2	2	1	3	1	2	1	2	2	2
233	36	2	2	1	2	3	2	2	2	2	2	1	3	1	1	2	2	2	2	1	1	2	2	2					2	1	1		1	1	2	1	4
234	45	3	2	2	2	3	1	1	2	2	3	1	2	1	1	1	2	2	2	1	11		1						2	2	1		2	2	1	2	6	1
235	50	4	2	1	2	3	1	1	2	2	2	1	2	1	1	2	2	2	2	2
236	40	3	1	1	2	4	1	1	2	2	3	1	2	1	1	2	1	2	2	2
237	30	2	1	1	1	1	1	2	2	2	2	1	3	3	2	2	1	2	1	1	2		1	1	1	1	2	2	1	1	1						6
238	39	2	2	1	2	3	2	1	2	2	3	3	2	1	1	2	2	2	2	2
239	39	2	1	1	2	2	1	1	2	2	2	2	2	1	1	2	1	2	2	2
240	38	3	2	2	2	3	1	1	2	2	2	2	2	1	1	2	2	2	2	2
241	50	4	1	1	3	3	1	2	2	1	3	2	3	2	2	1	1	2	1	1	2		1	1	2	1	2	2	1	1	1
242	40	3	1	1	2	3	1	2	2	2	2	2	1	1	1	2	1	2	2	2
243	56	4	2	1	3	2	1	1	2	2	3	1	3	1	2	2	2	2	1	1	10			2		1	1	1	2	2
244	45	3	1	2	2	3	2	1	2	2	3	2	2	3	1	2	2	2	2	2
245	58	4	2	1	4	3	1	1	2	2	2	3	2	1	1	2	2	2	2	2
246	42	3	2	1	2	4	1	1	2	2	3	2	2	1	3	2	1	2	2	2
247	41	3	1	2	2	3	1	2	2	1	2	1	3	2	2	1	1	2	1	1	10			1		1	1	1	2	1							5
248	58	4	2	1	4	1	1	1	2	2	3	2	1	1	1	2	2	2	1	1	8		1	1					1	2	1		1	1	1	2
249	44	3	1	1	3	3	1	1	2	2	2	1	2	1	1	1	1	1	2	2
250	57	4	2	2	4	3	1	2	2	2	3	1	3	3	2	2	2	2	2	1	6	1	1	1					2	2	1	1	1	1	1	2				1
251	27	1	1	1	1	2	2	1	1	2	3	2	3	1	1	2	2	2	2	1	1	2	2	2					2	2	1		1	1	1	2	5
252	33	1	2	1	1	2	1	1	2	2	2	2	1	1	1	2	2	2	2	2
253	31	2	1	1	2	3	1	1	2	2	3	1	1	1	1	2	2	2	2	2
254	35	2	2	2	2	4	2	1	2	2	1	2	2	1	1	2	2	2	2	2
255	46	3	2	2	2	1	1	2	1	2	2	1	3	2	2	2	1	2	2	1	7	1	2	1					2	1	2		1	2	2	1	5		1
256	32	2	1	1	2	2	1	1	2	2	2	1	1	1	1	2	2	2	2	2
257	36	2	2	1	2	4	1	1	2	2	2	2	1	1	1	2	2	2	2	2
258	47	3	2	1	2	3	1	1	2	2	2	3	1	1	1	2	2	2	2	2
259	43	3	1	2	2	1	1	2	1	2	3	2	3	2	2	2	2	2	2	1	1	2	2	1					2	2	2		1	1	1	2
260	32	2	2	1	2	4	1	1	2	2	3	2	2	1	1	2	2	2	1	2
261	33	2	1	2	2	2	1	1	1	2	3	1	3	1	1	2	2	2	2	1	4	2	2							2	2		2	1	1	1			1
262	48	3	1	1	3	3	1	1	2	2	3	2	1	1	1	2	2	2	2	2
263	58	4	2	1	2	2	1	1	2	2	2	2	2	1	3	2	1	1	2	2
264	51	4	1	1	4	1	1	1	2	2	3	1	2	3	2	2	2	2	1	1	7	1	1	2					1	1	1		2	2	2	1	5		1
265	44	3	2	1	2	3	1	1	1	2	2	3	1	1	1	2	1	1	2	2
266	57	4	2	2	3	2	1	1	2	2	3	3	2	1	1	2	2	2	2	2
267	24	1	2	1	1	3	2	1	2	2	2	2	1	1	1	2	2	2	2	2
268	58	4	1	1	2	3	1	1	2	2	2	2	1	1	3	2	1	1	2	2
269	36	2	2	2	2	3	1	2	1	2	2	1	3	2	1	2	1	2	2	1	6	2	1	1					2	1	1	2	1	2	1	1				1
270	28	1	1	1	1	2	1	1	2	2	2	2	2	1	1	2	2	2	2	2
271	32	2	2	1	1	3	1	1	2	2	2	3	2	1	1	2	2	2	2	2
272	56	4	2	1	3	3	1	1	1	2	3	1	3	1	1	2	2	2	2	1	1	2	2	2					2	2	1		2	2	2	1	5
273	25	1	1	1	1	3	1	1	2	2	2	3	1	1	1	2	2	2	2	2
274	44	3	1	2	2	3	1	1	2	2	1	3	2	1	3	2	2	2	2	2
275	33	2	2	1	2	4	1	1	2	2	2	3	2	1	1	2	2	2	2	2
276	43	3	2	1	2	1	1	1	1	2	3	1	3	3	2	2	1	2	2	1	3	1	1	1					2	2	2	2		1	1	2	4
277	36	3	1	2	2	3	1	2	2	2	3	2	2	2	1	2	2	2	2	1	7	2	2	1					2	1	2		1	2	2	1
278	37	3	1	1	2	3	1	1	2	2	1	2	3	1	2	2	1	1	2	2
279	39	2	2	2	3	2	1	1	2	2	2	2	2	2	2	2	2	2	2	1	2		1	1	1	1	1	2	2	1	2						6
280	38	2	2	1	2	3	1	1	2	2	2	2	2	1	1	2	2	2	2	2
281	55	4	1	1	4	3	2	2	2	2	1	1	3	1	2	1	1	2	1	1	10			1		1	1	1	2	1
282	38	2	1	1	1	3	1	1	2	2	2	2	1	1	1	2	1	2	2	2
283	28	1	2	1	1	1	1	2	2	2	1	2	3	1	1	2	2	2	1	2
284	27	1	1	2	2	3	1	1	1	2	3	1	2	2	1	2	2	2	2	1	7	1	1	2					1	1	1		2	2	2	2
285	51	4	2	1	3	3	1	1	2	2	2	1	2	1	1	2	2	2	2	2
286	37	2	2	1	2	3	1	1	1	2	3	2	3	2	2	2	2	2	1	1	1	2	2	1					2	2	2		1	1	1	2
287	31	2	1	1	2	2	1	1	2	2	2	2	1	1	1	2	2	2	2	2
288	34	2	2	1	4	4	2	1	2	2	2	2	1	1	1	2	2	2	2	2
289	35	2	1	1	2	4	1	2	1	2	1	1	2	2	1	1	1	1	1	1	6	2	1	2					2	2	2	1	1	1	1	2
290	18	1	2	1	1	3	1	1	2	2	2	1	2	2	2	2	1	2	1	1	2		1	1	1	1	2	2	1	1	1
291	31	2	2	1	2	3	2	1	2	2	2	2	1	1	1	2	2	2	2	2
292	46	3	1	1	2	3	1	1	1	2	1	1	3	3	1	1	1	2	1	1	1	2	2	2					2	1	2		1	1	2	2
293	29	1	2	1	1	3	2	1	2	2	1	2	2	1	1	2	2	2	2	2
294	37	2	1	2	2	1	1	1	2	2	2	2	1	1	1	2	2	2	2	2
295	56	4	2	1	4	2	2	1	2	2	2	2	3	2	2	2	2	2	2	1	6	2	1	1					2	2	1	2	1	2	2	2
296	36	2	1	1	2	3	1	2	2	2	2	2	2	1	1	2	2	2	2	2
297	27	1	2	1	2	1	1	1	1	2	2	2	2	1	1	2	2	2	2	2
298	24	1	1	2	2	3	1	2	2	2	2	3	2	1	2	2	2	2	1	1	1	2	2	2					2	2	2		2	2	1	1
299	36	2	2	1	3	4	1	1	2	1	2	1	1	1	1	2	2	2	2	2
300	37	2	1	1	2	3	1	1	2	2	1	1	2	1	1	1	1	1	2	2
301	57	4	2	1	2	1	2	1	2	2	3	3	1	1	1	2	2	2	2	1	7	1	2	1					2	1	2		1	2	2	1
302	36	2	1	1	2	1	1	1	1	2	2	2	2	1	1	2	2	2	2	2
303	29	1	2	1	1	2	1	1	2	2	2	2	1	1	3	2	2	2	2	2
304	34	3	1	1	4	3	2	2	2	2	2	2	2	2	2	1	1	1	2	1	1	2	2	2					2	2	2		1	2	1	2
305	25	1	2	2	2	3	1	1	2	2	2	1	1	1	1	2	2	2	2	2
306	43	3	1	1	2	2	1	1	2	2	1	1	3	3	1	2	2	2	2	1	2		1	1	1	1	1	2	1	1	2
307	29	1	2	1	1	3	1	1	1	2	2	2	2	1	1	2	2	2	2	2
308	39	2	2	2	2	3	1	1	2	2	2	1	1	1	1	2	2	2	2	2
309	30	2	2	1	2	3	1	1	2	2	2	2	3	1	2	2	1	2	2	1	2		1	1	1	1	2	2	1	1	1
310	23	1	1	1	1	4	1	2	2	2	3	1	1	1	1	2	2	2	2	2
311	39	2	2	1	1	4	1	1	2	2	2	3	1	1	1	2	2	2	2	2
312	51	4	2	1	2	2	2	1	2	2	2	2	1	1	1	2	2	2	2	2
313	36	2	1	1	2	3	1	2	2	2	2	3	1	1	2	2	1	2	2	1	5	1		2		1	1		1	2
314	27	1	2	2	1	3	1	2	1	2	3	1	2	2	1	2	2	2	1	1	6	1	1	2					2	1	1	1	2	2	2	2
315	35	2	2	1	2	4	1	1	2	2	2	1	1	1	1	2	2	2	2	2
316	57	4	1	1	3	3	2	2	2	1	2	1	3	3	2	1	1	1	1	1	10			1		1	1	1	2	1
317	45	3	1	1	3	3	2	1	2	2	3	1	1	3	1	2	1	2	2	1	8		1	2					1	2	2		1	1	1	2
318	45	3	1	2	2	3	1	2	1	2	2	1	3	2	1	2	1	1	2	1	2		1	1	1	1	2	2	1	1	1
319	32	2	1	1	2	4	1	1	2	2	2	3	2	1	1	2	1	2	2	2
320	42	3	2	1	2	3	1	1	2	2	2	2	2	1	1	2	2	2	2	2
321	54	4	1	1	2	3	1	2	2	2	2	1	3	2	1	1	1	2	1	1	1	1	1	2					2	2	2		1	1	1	2	5
322	25	1	1	1	2	4	1	2	1	2	2	2	1	1	1	2	1	2	2	2
323	35	2	2	1	2	1	1	2	2	2	3	1	3	2	2	2	2	2	1	1	9	1	1	1					1	2	2		1	2	1	2
324	43	3	1	2	2	3	1	1	2	2	3	2	2	1	1	2	2	2	2	2
325	56	4	2	1	2	3	2	1	2	2	2	1	2	1	1	2	2	2	2	2
326	34	2	1	1	2	3	1	1	2	2	3	2	2	1	1	2	1	2	2	2
327	32	2	1	1	3	2	1	1	2	2	2	2	3	2	1	2	1	2	1	1	6	2	1	1					2	2	2	1	1	1	2	2				1
328	58	4	2	1	3	3	1	2	2	2	3	1	2	1	1	2	2	2	2	2
329	43	3	1	1	2	3	1	1	1	2	2	2	2	1	1	2	1	2	2	2
330	55	4	2	2	2	3	1	1	2	2	2	1	2	1	1	2	2	2	2	2
331	52	4	1	1	2	3	1	2	2	2	2	1	3	2	2	1	1	1	1	1	1	2	2	2					2	2	2		2	1	1	1
332	23	1	1	1	1	3	1	1	2	2	2	2	1	1	1	2	1	2	2	2
333	32	2	2	1	2	1	1	1	2	2	3	1	3	3	1	2	2	2	1	1	1	2	2	2					2	2	2		1	1	2	1	6
334	41	3	1	2	2	3	1	2	1	2	3	1	2	1	1	2	2	2	2	2
335	50	4	2	1	2	2	1	1	2	2	2	2	2	1	1	2	2	2	2	2
336	40	3	1	1	2	4	1	1	2	2	3	2	2	1	1	2	1	2	2	2
337	30	2	1	2	2	1	1	2	1	2	2	3	3	2	2	2	1	2	1	1	10			1		1	1	1	1	1
338	50	4	2	1	3	1	1	1	2	2	3	2	1	1	1	2	2	2	2	2
339	52	4	1	1	2	3	1	1	2	2	2	2	2	2	1	1	1	1	1	1	4	2	1							2	1		2	1	1	1
340	32	2	1	2	2	1	1	1	1	2	3	1	3	3	2	2	2	2	2	1	7	1	1	2					2	1	2		1	2	2	1	5
341	26	1	1	1	2	3	1	1	2	2	3	2	3	1	1	2	2	2	2	2
342	45	3	2	1	2	1	1	1	2	2	2	1	1	3	1	2	2	2	2	2
343	34	2	1	1	2	3	1	1	2	2	3	2	1	1	1	2	2	2	2	2
344	53	4	2	1	2	3	2	1	2	2	1	3	2	1	1	2	2	2	2	2
345	41	3	2	2	2	2	1	2	1	2	2	3	3	2	2	2	1	2	2	1	1	2	2	2					2	2	1		1	1	2	2	6
346	32	2	1	1	2	2	1	1	2	2	2	2	1	1	1	2	2	2	2	2
347	36	2	2	1	1	4	1	1	2	2	2	2	1	1	1	2	2	2	2	2
348	38	2	1	1	2	3	1	2	2	2	2	3	1	1	1	2	2	2	2	2
349	49	3	2	1	2	4	1	1	2	2	1	1	1	1	1	2	2	2	2	2
350	55	4	1	2	2	3	2	1	1	2	2	2	3	3	2	2	2	2	1	1	7	2	2	1					2	1	1		1	2	2	1
351	35	2	2	1	2	2	2	1	2	2	1	2	1	1	1	2	2	2	2	2
352	34	2	2	1	2	4	1	1	2	2	1	1	2	1	2	2	2	2	2	2
353	46	3	1	1	2	3	1	1	2	2	2	2	2	1	1	2	2	2	2	2
354	52	4	2	1	2	1	1	1	2	2	3	2	1	1	1	2	2	2	2	2
355	34	2	1	1	1	3	1	1	2	2	1	2	3	3	1	2	1	1	1	2
356	46	3	2	2	2	1	1	1	1	2	3	1	3	2	3	2	2	2	1	1	1	2	2	2					2	2	1		1	1	1	1	6
357	23	1	1	1	1	2	1	1	2	2	2	3	1	1	1	2	2	2	2	2
358	56	4	2	1	2	3	2	1	2	2	2	2	1	3	1	2	2	2	2	2
359	34	2	1	2	2	3	1	1	2	2	3	2	1	1	1	2	2	2	2	2
360	33	2	2	1	2	3	1	1	2	2	2	2	1	1	1	2	2	2	2	2
361	57	4	2	1	2	2	1	1	2	2	2	2	1	1	1	2	2	2	2	2
362	40	3	1	1	2	3	1	2	2	2	2	1	1	3	2	2	1	1	2	1	1	2	2	2					2	2	2		1	1	2	1	6
363	28	1	1	2	1	3	2	1	1	2	2	1	2	2	1	2	2	2	1	1	2		1	1	1	1	2	2	1	1	2						6
364	31	2	2	1	2	4	1	1	2	2	2	2	1	1	1	2	2	2	2	2
365	51	4	1	1	4	3	1	1	2	1	2	2	3	2	2	1	1	1	1	1	11		1						2	2	2		2	2	2	2	6
366	33	2	2	1	2	3	1	1	2	2	3	1	1	1	1	2	2	2	2	2
367	54	4	1	1	2	3	1	1	2	2	2	2	2	1	1	2	2	2	2	2
368	56	4	2	2	3	2	2	1	2	2	1	3	2	2	2	2	2	2	2	2
369	38	2	2	1	1	3	1	1	2	2	2	2	1	1	1	2	2	2	2	2
370	35	2	1	1	4	4	1	2	1	2	2	2	2	1	1	1	2	1	1	2
371	57	4	2	1	2	2	1	1	1	2	3	2	2	1	1	2	1	2	2	2
372	46	3	1	1	2	3	2	1	2	2	2	1	3	2	1	2	2	2	2	1	1	2	2	2					2	1	1		1	1	1	2	6
373	32	2	1	2	2	3	1	1	2	2	2	1	2	1	1	2	2	2	2	2
374	45	3	2	1	2	4	1	1	2	2	3	2	1	1	1	2	2	2	2	2
375	55	4	1	1	2	2	1	1	2	1	2	1	2	3	2	1	2	1	2	1	7	2	1	2					2	1	2		1	2	1	1
376	35	2	2	1	2	1	1	1	2	2	3	2	2	1	1	2	1	2	2	2
377	32	2	2	2	2	2	1	2	2	2	3	1	3	2	1	2	2	2	2	1	2		2	1	1	1	2	2	1	1	2
378	31	2	2	1	4	1	1	1	1	2	2	2	3	1	2	2	2	2	2	1	7	1	2	1					2	1	2		1	2	2	2
379	54	4	1	2	2	1	1	1	2	2	1	2	3	3	1	2	1	2	1	1	7	2	2	2					2	1	1		1	2	2	1
380	32	2	1	2	2	2	2	2	1	2	2	1	3	1	1	2	2	2	2	1	6	2	1	2					2	2	2	1	1	1	1	1
381	42	3	2	1	2	3	1	1	2	2	2	2	1	1	1	2	1	1	2	2
382	52	4	2	2	2	1	1	1	2	2	3	2	2	1	1	2	2	2	2	2
383	27	1	2	1	2	2	1	1	2	2	2	1	1	1	2	2	2	2	2	2
384	41	3	1	1	3	3	1	2	2	2	2	2	1	1	2	2	1	1	2	1	7	1	1	1					2	1	2		1	1	2	1
385	45	3	2	2	2	2	1	1	2	2	2	1	3	2	2	2	1	1	2	1	1	1	2	2					2	2	2		1	1	1	2	6
386	34	2	1	1	1	4	1	1	1	2	2	3	2	1	1	2	2	2	2	2
